# Supplementary material for: Cryobacterium Inferilacus sp. nov., a Pshychrophilic Ureolitic Bacterium From Lake Untersee in Antarctica
Source: Microorganisms. 2025 Apr 25;13(5):990. doi: 10.3390/microorganisms13050990 (PMC12113805; doi:10.3390/microorganisms13050990)
Supplement: Supplementary file 1 [file microorganisms-13-00990-s001.zip]

Archive with 1 entries (1 files):
- microorganisms-3582622-supplementary.pdf
